# Supplementary material for: Melatonin mitigates cadmium-induced oxidative damage and modulates polysaccharide biosynthesis in Bletilla striata
Source: Front Plant Sci. 2025 Nov 26;16:1713721. doi: 10.3389/fpls.2025.1713721 (PMC12689973; doi:10.3389/fpls.2025.1713721)
Supplement: Supplementary file 2 [file Table1.xlsx]

## Sheet: Table S1
Table S1 Differences in saccharides in B. striata tubers under different treatment conditions
Index	Compounds	Class	Material category	Q1 (Da)	Molecular Weight	Ion mode	Formula	cpd_ID	kegg_map
2-Ace-2-Deo-D-Glucosamine	2-Acetamido-2-deoxy-D-glucopyranose	monosaccharide	Monosaccharide	319	221.089939	Positive	C8H15NO6	C00140	ko00520,ko01100,ko01250,ko02010
Cel	Cellobiose	disaccharide	Disaccharide	361	342.116215	Positive	C12H22O11	C00185	ko00500,ko01100,ko02010
Fru	D-Fructose	monosaccharide	Monosaccharide	307	180.06339	Positive	C6H12O6	C00095	ko00051,ko00052,ko00500,ko00520,ko01100,ko01110,ko01250,ko02010
Glu	Glucose	monosaccharide	Monosaccharide	319	180.06339	Positive	C6H12O6	C00031	ko00010,ko00030,ko00052,ko00500,ko00520,ko00524,ko00901,ko01100,ko01110,ko02010,ko04148
Man-6-pho	D-Mannose-6-phosphate	monosaccharide	Monosaccharide	471	260.029722	Positive	C6H13O9P	C00275	ko00051,ko00520,ko01100,ko01110,ko01240,ko01250
Raffinose	Raffinose	trisaccharide	Trisaccharide	361	504.16904	Positive	C18H32O16	C00492	ko00052,ko01100,ko02010
Ribose-5-pho-Ba	D-ribose-5-phosphate	monosaccharide	Monosaccharide	315	230.019157	Positive	C5H11O8P	C00117	ko00030,ko00230,ko00440,ko00710,ko00750,ko01100,ko01110,ko01200,ko01230,ko01240
Sorbitol	D-Sorbitol	monosaccharide	Monosaccharide	307	182.07904	Positive	C6H14O6	C00794	ko00051,ko00052,ko01100,ko02010
Xylitol	Xylitol	monosaccharide	Monosaccharide	307	152.068475	Positive	C5H12O5	C00379	ko00040,ko01100,ko02010
Xylulose	D-Xylulose	monosaccharide	Monosaccharide	263	150.052825	Positive	C5H10O5	C00310	ko00040,ko01100

## Sheet: Table S2
Table S2 The transcriptomic data
Sample	Total Reads	Total Bases	Clean Reads	Clean Bases	Q20%	Q30%	GC%
CK_1	47094778	7.06G	45949478	6.77G	99.21	95.99	46.09
CK_2	49304754	7.40G	48437540	7.17G	99.32	96.53	45.39
CK_3	43169974	6.48G	42219220	6.24G	99.28	96.26	46.31
Cd_1	38839982	5.83G	38012668	5.61G	99.23	96.15	46.54
Cd_2	46583394	6.99G	45602856	6.73G	99.26	96.22	47.27
Cd_3	41601714	6.24G	40730388	6.02G	99.22	96.22	46.56
Cd_M1	40422740	6.06G	39444330	5.82G	99.22	96.27	47.5
Cd_M2	44429996	6.66G	43264092	6.37G	99.22	96.08	46.84
Cd_M3	34279632	5.14G	33453976	4.93G	99.25	96.23	46.04

## Sheet: Table S3
Table S3 Structural genes involved in the biosynthesis pathway of BSP in B. striata(TPM)
Enzyme	Gene ID	Gene name
SPS	TRINITY_DN12697_c0_g1	SPS1
	TRINITY_DN56506_c0_g2	SPS2
	TRINITY_DN9962_c0_g1	SPS3
INV	TRINITY_DN630_c0_g1	NIN1
	TRINITY_DN2170_c0_g1	NIN2
	TRINITY_DN4444_c0_g1	NIN3
HK	TRINITY_DN1098_c0_g1	HK1
	TRINITY_DN1424_c3_g1	HK2
	TRINITY_DN8611_c0_g1	HK3
	TRINITY_DN30437_c0_g1	HK4
FRK	TRINITY_DN5772_c0_g1	FRK1
	TRINITY_DN2811_c0_g1	FRK2
	TRINITY_DN12217_c0_g1	FRK3
	TRINITY_DN38594_c0_g1	FRK4
	TRINITY_DN45090_c0_g1	FRK5
	TRINITY_DN49595_c0_g2	FRK6
PGM	TRINITY_DN788_c0_g1	PGM1
	TRINITY_DN8102_c0_g1	PGM2
MPI	TRINITY_DN743_c0_g1	PMI
PMM	TRINITY_DN412_c0_g3	PMM
GMPP	TRINITY_DN3125_c0_g1	GMPP

## Sheet: Table S4
Table S4 Metabolites involved in the biosynthesis pathway of BSP in B. striata
Class	Metabolite	KEGG Compound ID
monosaccharide	Glucose	C00031
monosaccharide	D-Fructose	C00095
monosaccharide	D-Mannose-6-phosphate	C00275
disaccharide	Sucrose	C00089

## Sheet: Table S5
Table 5 Specific primers of qRT-PCR amplification
Genes	Primer (5' to 3')
Reference gene 18S-F	GATGATGATGATGACAAACAAACAGTTG
Reference gene 18S-R	AGGGACTGTATATCCTTTGTTCCT
CSLA7-F	TTGGTGATGTTGGTGTTAGTGGT
CSLA7-R	GATAGGCCAAGCTCCCAAGC
PMM-F	TTCCACTTCCTGGCAAAGCA
PMM-R	TTGCTCAATCGGTACACATCAGA
GMPPA-F	AGTGGAAGATGAAGTGGTGGT
GMPPA-R	ACCAAGCAGCCTTATTTTTGGA
SPS-F	TTGCCTCATGTCTTCTTAGCCT
SPS-R	TGTATTCCATTTGTTTCTGGACGA
BGLU12-F	ACGCAAACAAAACTATACCAAACAG
BGLU12-R	TCAGGTGTGACAGGATTCGT
CSLD2-F	TGCTCACCTCTACCCGTTTG
CSLD2-R	CCCAGAGCAGCGAGATAGTG
